# Supplementary material for: Structure of a thylakoid-anchored contractile injection system in multicellular cyanobacteria
Source: Nat Microbiol. 2022 Feb 14;7(3):386–96. doi: 10.1038/s41564-021-01055-y (PMC8894136; doi:10.1038/s41564-021-01055-y)
Supplement: Supplementary file 8 — Source Data Extended Data Fig. 10. [file 41564_2021_1055_MOESM8_ESM.xlsx]

## Sheet: Sheet1
Source Data ED Figure 10: Analysis of cytoplasmic membrane morphology of ghost cells reveals differences between Anabaena wild-type and CIS— mutant.
ED Figure 10b: Quantification of cytoplasmic membrane morphology of ghost cells in cryo-tomograms (within the field of view).
wild-type									CIS-
	CM ruptured/absent	CM intact	n (total)							CM ruptured/absent	CM intact	n (total)
Dataset 1 (total numbers)	12	14	26						Dataset 1 (total numbers)	2	32	34
in %	46.1538	53.8462							in %	5.88235	94.1176
Dataset 2 (total number)	26	20	46						Dataset 2 (total numbers)	1	8	9
in %	56.5217	43.4783							in %	11.1111	88.8889
Combined (total numbers)	38	34	72						Combined (total numbers)	3	40	43
in %	52.7778	47.2222							in %	6.97674	93.0233
ED Figure 10d: Quantification of cytoplasmic membrane morphology of ghost cells in cryoEM 2D projection images
Dataset 1		CM ruptured/absent							Dataset 2		CM ruptured/absent
		CM absent	CM scrambled	CM poked	CM intact	n (total)					CM absent	CM scrambled	CM wrinkled	CM poked	CM intact	n (total)
1 day	WT (total numbers)	4	12	6	11	33			1 day	WT (total numbers)	6	26	0	55	14	101
	WT (in %)	12.1212	36.3636	18.1818	33.3333					WT (in %)	5.94059	25.7426	0	54.4554	13.8614
	CIS- (total numbers)	2	5	8	20	35				CIS- (total numbers)	2	10	8	40	39	99
	CIS- (in %)	5.71429	14.2857	22.8571	57.1429					CIS- (in %)	2.0202	10.101	8.08081	40.404	39.3939
3 days	WT (total numbers)	6	16	6	19	47			3 days	WT (total numbers)	5	22	9	36	29	101
	WT (in %)	12.766	34.0426	12.766	40.4255					WT (in %)	4.9505	21.7822	8.91089	35.6436	28.7129
	CIS- (total numbers)	3	6	12	36	57				CIS- (total numbers)	5	15	13	22	45	100
	CIS- (in %)	5.26316	10.5263	21.0526	63.1579					CIS- (in %)	5	15	13	22	45
7 days	WT (total numbers)	8	10	6	2	26			7 days	WT (total numbers)	2	23	18	39	18	100
	WT (in %)	30.7692	38.4615	23.0769	7.69231					WT (in %)	2	23	18	39	18
	CIS- (total numbers)	4	13	10	23	50				CIS- (total numbers)	2	15	14	22	50	103
	CIS- (in %)	8	26	20	46					CIS- (in %)	1.94175	14.5631	13.5922	21.3592	48.5437
